# Supplementary material for: Delivering Beneficial Microorganisms for Corals: Rotifers as Carriers of Probiotic Bacteria
Source: Front Microbiol. 2020 Dec 15;11:608506. doi: 10.3389/fmicb.2020.608506 (PMC7769773; doi:10.3389/fmicb.2020.608506)
Supplement: Supplementary Table 1 — BMC strains isolated by Rosado et al. (2019) used in this experiment and their respective accession numbers. [file Table_1.XLSX]

## Sheet: Planilha1
	Species Names	GenBank ID	Source
	Pseudoalteromonas sp. Strain 1701	MH000020.1	Pocillopora damicornis
	Pseudoalteromonas sp. Strain 0802	MH000019	Pocillopora damicornis
	Pseudoalteromonas sp. Strain 2103	MH000017.1	Pocillopora damicornis
	Pseudoalteromonas sp. Strain 2102	MH000016	Pocillopora damicornis
	Pseudoalteromonas sp. Strain 0303	MH000015.1	Pocillopora damicornis
	Cobetia marina strain 0402	MH000018	Pocillopora damicornis
	Halomonas taeanensis strain As1101	MH000021.1	Pocillopora damicornis
